# Supplementary material for: Values and preferences influencing willingness to change red and processed meat consumption in response to evidence-based information: a mixed methods study
Source: Public Health Nutr. 2022 Apr 8;25(8):2084–98. doi: 10.1017/S1368980022000866 (PMC9991620; doi:10.1017/S1368980022000866)
Supplement: Supplementary file 1 [file S1368980022000866sup.zip]

Archive with 4 entries (4 files):
- S1368980022000866sup001.doc
- S1368980022000866sup002.doc
- S1368980022000866sup003.doc
- S1368980022000866sup004.doc
